# Supplementary material for: Potential to Avert Additional Influenza Burden in the United States with Use of Adjuvanted vs. Standard Influenza Vaccines in Individuals 50–64 Years of Age
Source: Vaccines (Basel). 2026 Apr 23;14(5):380. doi: 10.3390/vaccines14050380 (PMC13211371; doi:10.3390/vaccines14050380)
Supplement: Supplementary file 1 [file vaccines-14-00380-s001.zip]

Archive with 1 entries (1 files):
- vaccines-4250381-supplementary.pdf
